# Supplementary material for: White Matter Connectivity of the Thalamus Delineates the Functional Architecture of Competing Thalamocortical Systems
Source: Cereb Cortex. 2015 Apr 21;25(11):4477–89. doi: 10.1093/cercor/bhv063 (PMC4816794; doi:10.1093/cercor/bhv063)
Supplement: Supplementary Data [file supp_bhv063_bhv063supp_table1.xlsx]

## Sheet: Supp Table 1
	Supplementary Table 1: Dataset IDs, Age and Gender
	from the NKI-Rockland sample included in this study
	DatasetID	Gender	Age at time of scan (y)
	2531270	male	18
	3315657	male	19
	3911767	female	19
	3804254	female	19
	2286816	male	20
	2483617	male	20
	3811036	female	20
	2788776	female	20
	1288657	male	20
	1508861	female	21
	2589215	male	21
	3366302	male	21
	3927656	female	21
	9006154	male	21
	2731081	male	21
	2475376	male	21
	1961098	female	21
	3965194	male	21
	2248813	male	22
	3815065	male	22
	4288245	male	22
	7055197	female	22
	3313349	female	22
	3729976	male	22
	3934325	female	22
	1271401	female	22
	3106263	male	23
	3611212	male	23
	4119751	male	23
	6709880	male	23
	1476437	male	23
	2457957	female	23
	3328556	male	23
	2258252	female	24
	2071045	male	24
	1334556	male	24
	3466763	female	25
	3486362	male	25
	3808535	male	25
	4290056	female	26
	9100911	female	26
	1322220	male	26
	9645370	female	26
	1427581	female	27
	1382333	male	28
	2166659	male	28
	3431940	female	28
	1097782	female	29
	2799329	male	30
	1285465	female	30
	1264721	female	31
	8735778	female	31
	1734822	female	32
	1494230	female	32
	6471972	male	32
	1523112	female	33
	4077433	male	33
	8317157	male	34
	3701005	male	34
	2221971	male	34
	4323037	female	36
	9630905	female	36
	2631208	male	37
	2505567	male	37
	2021454	female	37
	2139745	male	38
	4277600	male	40
	4154799	male	40
	5461463	female	40
	1013090	male	41
	4188346	female	41
	4791943	male	41
	1522653	male	41
	4143704	male	41
	3606220	female	42
	3261820	male	42
	8574662	male	42
	1935851	male	43
	2541244	male	43
	4100790	male	43
	3827479	male	44
	2176073	female	45
	1709141	male	46
	2436415	male	46
	2524225	male	46
	2986140	male	47
	2286053	male	47
	4015919	male	48
	1654606	female	50
	3695138	male	51
	1192435	female	51
	6913939	female	53
	3304648	male	54
	2160826	male	55
	3209959	male	55
	9536886	female	61
	3033715	female	61
	4126393	female	61
	2328270	male	63
	1903493	female	64
	3409284	male	64
	3755111	male	65
