# Supplementary material for: White Matter Connectivity of the Thalamus Delineates the Functional Architecture of Competing Thalamocortical Systems
Source: Cereb Cortex. 2015 Apr 21;25(11):4477–89. doi: 10.1093/cercor/bhv063 (PMC4816794; doi:10.1093/cercor/bhv063)
Supplement: Supplementary Data [file supp_bhv063_bhv063supp_table2.xlsx]

## Sheet: Supp Table 2
	Supplementary Table 2: Areas of overlap between functional
	conjunction maps for each thalamic set and cortical regions as
	defined by the Harvard-Oxford atlas (% of total regional volume).
	Set Number	Overlap	Region
	Set 1	0.567183	Frontal Medial Cortex
		0.401914	Middle Temporal Gyrus (anterior)
		0.161049	Subcallosal Cortex
		0.101411	Middle Temporal Gyrus (mid)
		0.0767663	Paracingulate Gyrus
		0.0567993	Cingulate Gyrus (posterior)
	Set 2	0.337577	Cingulate Gyrus (anterior)
		0.247283	Paracingulate Gyrus
	Set 3	0.607783	Middle Frontal Gyrus
		0.393536	Supramarginal Gyrus (posterior)
		0.375	Inferior Frontal Gyrus (pars opercularis)
		0.368886	Paracingulate Gyrus
		0.300997	Inferior Frontal Gyrus (pars triangularis)
		0.229446	Frontal Orbital Cortex
		0.224864	Superior Frontal Gyrus
		0.216509	Frontal Pole
		0.202142	Angular Gyrus
		0.19214	Frontal Operculum
		0.13696	Cingulate Gyrus (anterior)
		0.12217	Insula
		0.104111	Superior Parietal Lobule
		0.0764045	Middle Temporal Gyrus (Occipital end)
	Set 4	0.538574	Frontal Operculum
		0.412596	Supramarginal Gyrus (anterior)
		0.300813	Supplementary Motor Area
		0.230978	Paracingulate Gyrus
		0.226879	Inferior Frontal Gyrus (pars opercularis)
		0.167052	Cingulate Gyrus (anterior)
		0.164887	Insula
		0.135932	Supramarginal Gyrus (posterior)
		0.109226	Central Operculum
		0.0842233	Superior Frontal Gyrus
	Set 5	0.922588	Central Operculum
		0.820461	Supplementary Motor Area
		0.646113	Parietal Operculum
		0.572149	Postcentral Gyrus
		0.52088	Precentral Gyrus
		0.362238	Insula
		0.321429	Planum Temporale
		0.177152	Heschl's Gyrus
		0.148323	Supramarginal Gyrus (anterior)
		0.143432	Superior Parietal Lobule
		0.142361	Cingulate Gyrus (anterior)
		0.0907877	Planum Polare
		0.0610518	Superior Frontal Gyrus
		0.0520231	Inferior Frontal Gyrus (pars opercularis)
	Set 6	0.920014	PostCentral Gyrus
		0.742627	Parietal Operculum
		0.603473	Precentral Gyrus
		0.446477	Supplementary Motor Area
		0.426299	Central Operculum
		0.403361	Planum Temporale
		0.176373	Superior Temporal Gyrus (anterior)
		0.158328	Supramarginal Gyrus (anterior)
		0.147006	Superior Parietal Lobule
		0.0927152	Heschl's Gyrus
		0.0725309	Cingulate Gyrus (anterior)
		0.0649295	Insula
	Set 7	0.879285	Precuneous
		0.83885	Lateral Occipital Cortex (superior)
		0.789272	Supracalcarine Cortex
		0.679191	Inferior Temporal Gyrus (occipital end)
		0.639527	Occipital Fusiform Cortex ( posterior)
		0.620212	Cuneus
		0.494588	Lateral Occipital Cortex (inferior)
		0.482353	Temporal Fusiform Cortex (posterior)
		0.478358	Angular Gyrus
		0.394004	Intracalcarine Cortex
		0.39262	Cingulate Gyrus (posterior)
		0.390071	Parahippocampal gyrus (posterior)
		0.383378	Superior Parietal Lobule
		0.370363	Occipital Pole
		0.318535	Occipital Fusiform Gyrus
		0.303933	Middle Temporal Gyrus (Occipital end)
		0.2061	Lingual Gyrus
		0.120722	Supramarginal Gyrus (posterior)
