# Supplementary material for: White Matter Connectivity of the Thalamus Delineates the Functional Architecture of Competing Thalamocortical Systems
Source: Cereb Cortex. 2015 Apr 21;25(11):4477–89. doi: 10.1093/cercor/bhv063 (PMC4816794; doi:10.1093/cercor/bhv063)
Supplement: Supplementary Data [file supp_bhv063_bhv063supp_table3.xlsx]

## Sheet: Sheet1
	Supplementary Table 3: Thalamus parcel order and the set (cluster)
	to which each parcel is assigned
	Thalamus Side	Image Order	SetNumber
	Left	0	3
	Left	1	7
	Left	2	2
	Left	3	5
	Left	4	4
	Left	5	5
	Left	6	6
	Left	7	1
	Left	8	1
	Left	9	7
	Left	10	1
	Left	11	3
	Left	12	4
	Left	13	1
	Left	14	6
	Left	15	7
	Left	16	2
	Left	17	1
	Left	18	3
	Left	19	1
	Left	20	2
	Left	21	5
	Left	22	3
	Left	23	2
	Left	24	2
	Right	25	4
	Right	26	4
	Right	27	6
	Right	28	5
	Right	29	4
	Right	30	7
	Right	31	6
	Right	32	7
	Right	33	2
	Right	34	1
	Right	35	1
	Right	36	4
	Right	37	5
	Right	38	3
	Right	39	1
	Right	40	4
	Right	41	7
	Right	42	6
	Right	43	4
	Right	44	2
	Right	45	2
	Right	46	5
	Right	47	1
	Right	48	2
	Right	49	2
	Right	50	2
