# Supplementary material for: White Matter Connectivity of the Thalamus Delineates the Functional Architecture of Competing Thalamocortical Systems
Source: Cereb Cortex. 2015 Apr 21;25(11):4477–89. doi: 10.1093/cercor/bhv063 (PMC4816794; doi:10.1093/cercor/bhv063)
Supplement: Supplementary Data [file supp_bhv063_bhv063supp_images1-5.zip]

Archive with 10 entries (5 files):
- ICA_Bundles.nii/ICA_Bundles.nii
- ICA_Bundles.nii/
- ICA_Origin.nii/ICA_Origin.nii
- ICA_Origin.nii/
- Mean_Functional.nii/Mean_Functional.nii
- Mean_Functional.nii/
- Functional_Connectivity_Maps.nii/Functional_Connectivity_Maps.nii
- Functional_Connectivity_Maps.nii/
- Functional_Connectivity_Maps_Tstats.nii/tstat1.nii
- Functional_Connectivity_Maps_Tstats.nii/
